# Supplementary material for: SBH17: Benchmark Database of Barrier Heights for Dissociative Chemisorption on Transition Metal Surfaces
Source: J Chem Theory Comput. 2022 Dec 19;19(1):245–70. doi: 10.1021/acs.jctc.2c00824 (PMC9835835; doi:10.1021/acs.jctc.2c00824)
Supplement: Supplementary file 2 — ct2c00824_si_002.zip [file ct2c00824_si_002.zip]

Archive with 70 entries (35 files):
- Supportingfilegeometries/
- Supportingfilegeometries/README.txt
- Supportingfilegeometries/N2Ru0001/
- Supportingfilegeometries/N2Ru0001/Med-Algo-pbe-ebh-N2Ru0001/
- Supportingfilegeometries/N2Ru0001/Med-Algo-pbe-ebh-N2Ru0001/POSCAR-gp
- Supportingfilegeometries/N2Ru0001/Med-Algo-pbe-ebh-N2Ru0001/POSCAR-ts
- Supportingfilegeometries/CH4Ni111/
- Supportingfilegeometries/CH4Ni111/Med-Algo-pbe-ebh-CH4Ni111/
- Supportingfilegeometries/CH4Ni111/Med-Algo-pbe-ebh-CH4Ni111/POSCAR-gp
- Supportingfilegeometries/CH4Ni111/Med-Algo-pbe-ebh-CH4Ni111/POSCAR-ts
- Supportingfilegeometries/H2Pt111/
- Supportingfilegeometries/H2Pt111/Med-Algo-pbe-ebh-H2Pt111/
- Supportingfilegeometries/H2Pt111/Med-Algo-pbe-ebh-H2Pt111/POSCAR-gp
- Supportingfilegeometries/H2Pt111/Med-Algo-pbe-ebh-H2Pt111/POSCAR-ts
- Supportingfilegeometries/H2Ru0001/
- Supportingfilegeometries/H2Ru0001/Med-Algo-pbe-ebh-H2Ru0001/
- Supportingfilegeometries/H2Ru0001/Med-Algo-pbe-ebh-H2Ru0001/POSCAR-ts
- Supportingfilegeometries/H2Ru0001/Med-Algo-pbe-ebh-H2Ru0001/POSCAR-gp
- Supportingfilegeometries/H2Cu100/
- Supportingfilegeometries/H2Cu100/Med-Algo-pbe-ebh-H2Cu100/
- Supportingfilegeometries/H2Cu100/Med-Algo-pbe-ebh-H2Cu100/POSCAR-ts
- Supportingfilegeometries/H2Cu100/Med-Algo-pbe-ebh-H2Cu100/POSCAR-gp
- Supportingfilegeometries/CH4Pt211/
- Supportingfilegeometries/CH4Pt211/Med-Algo-CH4Pt211-pbe-ebh-/
- Supportingfilegeometries/CH4Pt211/Med-Algo-CH4Pt211-pbe-ebh-/POSCAR-gp
- Supportingfilegeometries/CH4Pt211/Med-Algo-CH4Pt211-pbe-ebh-/POSCAR-ts
- Supportingfilegeometries/N2Ru1010/
- Supportingfilegeometries/N2Ru1010/Med-Algo-pbe-ebh-N2Ru1010/
- Supportingfilegeometries/N2Ru1010/Med-Algo-pbe-ebh-N2Ru1010/POSCAR-gp
- Supportingfilegeometries/N2Ru1010/Med-Algo-pbe-ebh-N2Ru1010/POSCAR-ts
- Supportingfilegeometries/CH4Ir111/
- Supportingfilegeometries/CH4Ir111/Med-Algo-pbe-ebh-CH4Ir111/
- Supportingfilegeometries/CH4Ir111/Med-Algo-pbe-ebh-CH4Ir111/POSCAR-gp
- Supportingfilegeometries/CH4Ir111/Med-Algo-pbe-ebh-CH4Ir111/POSCAR-ts
- Supportingfilegeometries/CH4Ru0001/
- Supportingfilegeometries/CH4Ru0001/Med-Algo-pbe-ebh-CH4Ru0001/
- Supportingfilegeometries/CH4Ru0001/Med-Algo-pbe-ebh-CH4Ru0001/POSCAR-gp
- Supportingfilegeometries/CH4Ru0001/Med-Algo-pbe-ebh-CH4Ru0001/POSCAR-ts
- Supportingfilegeometries/H2Cu110/
- Supportingfilegeometries/H2Cu110/Med-Algo-pbe-ebh-H2Cu110/
- Supportingfilegeometries/H2Cu110/Med-Algo-pbe-ebh-H2Cu110/POSCAR-ts
- Supportingfilegeometries/H2Cu110/Med-Algo-pbe-ebh-H2Cu110/POSCAR-gp
- Supportingfilegeometries/CH4Ni100/
- Supportingfilegeometries/CH4Ni100/Med-Algo-pbe-ebh-CH4Ni100/
- Supportingfilegeometries/CH4Ni100/Med-Algo-pbe-ebh-CH4Ni100/POSCAR-gp
- Supportingfilegeometries/CH4Ni100/Med-Algo-pbe-ebh-CH4Ni100/POSCAR-ts
- Supportingfilegeometries/CH4Ni211/
- Supportingfilegeometries/CH4Ni211/Med-Algo-pbe-ebh-CH4Ni211/
- Supportingfilegeometries/CH4Ni211/Med-Algo-pbe-ebh-CH4Ni211/POSCAR-ts
- Supportingfilegeometries/CH4Ni211/Med-Algo-pbe-ebh-CH4Ni211/POSCAR-gp
- Supportingfilegeometries/H2Cu111/
- Supportingfilegeometries/H2Cu111/Med-Algo-pbe-ebh-H2Cu111/
- Supportingfilegeometries/H2Cu111/Med-Algo-pbe-ebh-H2Cu111/POSCAR-gp
- Supportingfilegeometries/H2Cu111/Med-Algo-pbe-ebh-H2Cu111/POSCAR-ts
- Supportingfilegeometries/H2Ag111/
- Supportingfilegeometries/H2Ag111/Med-Algo-pbe-ebh-H2Ag111/
- Supportingfilegeometries/H2Ag111/Med-Algo-pbe-ebh-H2Ag111/POSCAR-ts
- Supportingfilegeometries/H2Ag111/Med-Algo-pbe-ebh-H2Ag111/POSCAR-gp
- Supportingfilegeometries/CH4Pt111/
- Supportingfilegeometries/CH4Pt111/Med-Algo-pbe-ebh-CH4Pt111/
- Supportingfilegeometries/CH4Pt111/Med-Algo-pbe-ebh-CH4Pt111/POSCAR-gp
- Supportingfilegeometries/CH4Pt111/Med-Algo-pbe-ebh-CH4Pt111/POSCAR-ts
- Supportingfilegeometries/H2Ni111/
- Supportingfilegeometries/H2Ni111/Med-Algo-pbe-ebh-H2Ni111/
- Supportingfilegeometries/H2Ni111/Med-Algo-pbe-ebh-H2Ni111/POSCAR-gp
- Supportingfilegeometries/H2Ni111/Med-Algo-pbe-ebh-H2Ni111/POSCAR-ts
- Supportingfilegeometries/H2Pt211/
- Supportingfilegeometries/H2Pt211/Med-Algo-pbe-ebh-H2Pt211/
- Supportingfilegeometries/H2Pt211/Med-Algo-pbe-ebh-H2Pt211/POSCAR-ts
- Supportingfilegeometries/H2Pt211/Med-Algo-pbe-ebh-H2Pt211/POSCAR-gp
