# Supplementary material for: SBH17: Benchmark Database of Barrier Heights for Dissociative Chemisorption on Transition Metal Surfaces
Source: J Chem Theory Comput. 2022 Dec 19;19(1):245–70. doi: 10.1021/acs.jctc.2c00824 (PMC9835835; doi:10.1021/acs.jctc.2c00824)
Supplement: Supplementary file 2 — ct2c00824_si_002.zip [file ct2c00824_si_002.zip › Supportingfilegeometries/N2Ru0001/Med-Algo-pbe-ebh-N2Ru0001/POSCAR-ts]

Ru  N 
 1.0000000000000000
     8.1660000000000004    0.0000000000000000    0.0000000000000000
     4.0830000000000002    7.0719634473037249    0.0000000000000000
     0.0000000000000000    0.0000000000000000   25.8759999999999977
 Ru  N  
  63   2
Selective dynamics
Direct
  0.0000000000000000  0.0000000000000000  0.2511980213325060   F   F   F
  0.2222222222222214  0.2222222222222215  0.3309183383540299   F   F   F
  0.0000000000000000  0.0000000000000000  0.4138601557797044   F   F   F
  0.2222222222222214  0.2222222222222215  0.4973182321370282   F   F   F
  0.0000000000000000  0.0000000000000000  0.5808257676450101   F   F   F
  0.2222222222222214  0.2222222222222215  0.6638900132648419   F   F   F
  0.0000000000000000  0.0000000000000000  0.7437126157742451   F   F   F
 -0.0000000000000000  0.3333333333333334  0.2511980213325060   F   F   F
  0.2222222222222214  0.5555555555555548  0.3309183383540299   F   F   F
 -0.0000000000000000  0.3333333333333334  0.4138601557797044   F   F   F
  0.2222222222222214  0.5555555555555548  0.4973182321370282   F   F   F
 -0.0000000000000000  0.3333333333333334  0.5808257676450101   F   F   F
  0.2222222222222214  0.5555555555555548  0.6638900132648419   F   F   F
 -0.0000000000000000  0.3333333333333334  0.7437126157742451   F   F   F
 -0.0000000000000001  0.6666666666666667  0.2511980213325060   F   F   F
  0.2222222222222213  0.8888888888888882  0.3309183383540299   F   F   F
 -0.0000000000000001  0.6666666666666667  0.4138601557797044   F   F   F
  0.2222222222222213  0.8888888888888882  0.4973182321370282   F   F   F
 -0.0000000000000001  0.6666666666666667  0.5808257676450101   F   F   F
  0.2222222222222213  0.8888888888888882  0.6638900132648419   F   F   F
 -0.0000000000000001  0.6666666666666667  0.7437126157742451   F   F   F
  0.3333333333333333  0.0000000000000000  0.2511980213325060   F   F   F
  0.5555555555555547  0.2222222222222215  0.3309183383540299   F   F   F
  0.3333333333333333  0.0000000000000000  0.4138601557797044   F   F   F
  0.5555555555555547  0.2222222222222215  0.4973182321370282   F   F   F
  0.3333333333333333  0.0000000000000000  0.5808257676450101   F   F   F
  0.5555555555555547  0.2222222222222215  0.6638900132648419   F   F   F
  0.3333333333333333  0.0000000000000000  0.7437126157742451   F   F   F
  0.3333333333333333  0.3333333333333334  0.2511980213325060   F   F   F
  0.5555555555555548  0.5555555555555548  0.3309183383540299   F   F   F
  0.3333333333333333  0.3333333333333334  0.4138601557797044   F   F   F
  0.5555555555555548  0.5555555555555548  0.4973182321370282   F   F   F
  0.3333333333333333  0.3333333333333334  0.5808257676450101   F   F   F
  0.5555555555555548  0.5555555555555548  0.6638900132648419   F   F   F
  0.3333333333333333  0.3333333333333334  0.7437126157742451   F   F   F
  0.3333333333333333  0.6666666666666667  0.2511980213325060   F   F   F
  0.5555555555555546  0.8888888888888882  0.3309183383540299   F   F   F
  0.3333333333333333  0.6666666666666667  0.4138601557797044   F   F   F
  0.5555555555555546  0.8888888888888882  0.4973182321370282   F   F   F
  0.3333333333333333  0.6666666666666667  0.5808257676450101   F   F   F
  0.5555555555555546  0.8888888888888882  0.6638900132648419   F   F   F
  0.3333333333333333  0.6666666666666667  0.7437126157742451   F   F   F
  0.6666666666666666  0.0000000000000000  0.2511980213325060   F   F   F
  0.8888888888888880  0.2222222222222215  0.3309183383540299   F   F   F
  0.6666666666666666  0.0000000000000000  0.4138601557797044   F   F   F
  0.8888888888888880  0.2222222222222215  0.4973182321370282   F   F   F
  0.6666666666666666  0.0000000000000000  0.5808257676450101   F   F   F
  0.8888888888888880  0.2222222222222215  0.6638900132648419   F   F   F
  0.6666666666666666  0.0000000000000000  0.7437126157742451   F   F   F
  0.6666666666666665  0.3333333333333334  0.2511980213325060   F   F   F
  0.8888888888888881  0.5555555555555548  0.3309183383540299   F   F   F
  0.6666666666666665  0.3333333333333334  0.4138601557797044   F   F   F
  0.8888888888888881  0.5555555555555548  0.4973182321370282   F   F   F
  0.6666666666666665  0.3333333333333334  0.5808257676450101   F   F   F
  0.8888888888888881  0.5555555555555548  0.6638900132648419   F   F   F
  0.6666666666666665  0.3333333333333334  0.7437126157742451   F   F   F
  0.6666666666666666  0.6666666666666667  0.2511980213325060   F   F   F
  0.8888888888888881  0.8888888888888882  0.3309183383540299   F   F   F
  0.6666666666666666  0.6666666666666667  0.4138601557797044   F   F   F
  0.8888888888888881  0.8888888888888882  0.4973182321370282   F   F   F
  0.6666666666666666  0.6666666666666667  0.5808257676450101   F   F   F
  0.8888888888888881  0.8888888888888882  0.6638900132648419   F   F   F
  0.6666666666666666  0.6666666666666667  0.7437126157742451   F   F   F
  0.5588118555901125  0.5387381934917793  0.7960384885424426   T   T   T
  0.3828194026823916  0.4837728842448972  0.8019273758421440   T   T   T
