# Supplementary material for: SBH17: Benchmark Database of Barrier Heights for Dissociative Chemisorption on Transition Metal Surfaces
Source: J Chem Theory Comput. 2022 Dec 19;19(1):245–70. doi: 10.1021/acs.jctc.2c00824 (PMC9835835; doi:10.1021/acs.jctc.2c00824)
Supplement: Supplementary file 2 — ct2c00824_si_002.zip [file ct2c00824_si_002.zip › Supportingfilegeometries/CH4Ni111/Med-Algo-pbe-ebh-CH4Ni111/POSCAR-gp]

Ni  C  H 
 1.0000000000000000
     7.4649262889863834    0.0000000000000000    0.0000000000000000
     3.7324631444931917    6.4648158036405023    0.0000000000000000
     0.0000000000000000    0.0000000000000000   19.0950867918348806
  Ni   C   H
  36   1   4
Selective dynamics
Direct
  0.0000000000000000  0.0000000000000000  0.3404016997073498   F   F   F
  0.1111111111111119  0.1111111111111119  0.4454574053146907   F   F   F
  0.2222222222222214  0.2222222222222214  0.5517636350114057   F   F   F
  0.0000000000000000  0.0000000000000000  0.6568318920623004   F   F   F
  0.0000000000000000  0.3333333333333333  0.3404016997073498   F   F   F
  0.1111111111111119  0.4444444444444453  0.4454574053146907   F   F   F
  0.2222222222222215  0.5555555555555547  0.5517636350114057   F   F   F
  0.0000000000000000  0.3333333333333333  0.6568318920623004   F   F   F
  0.0000000000000000  0.6666666666666666  0.3404016997073498   F   F   F
  0.1111111111111119  0.7777777777777786  0.4454574053146907   F   F   F
  0.2222222222222214  0.8888888888888881  0.5517636350114057   F   F   F
  0.0000000000000000  0.6666666666666666  0.6568318920623004   F   F   F
  0.3333333333333333  0.0000000000000000  0.3404016997073498   F   F   F
  0.4444444444444453  0.1111111111111119  0.4454574053146907   F   F   F
  0.5555555555555548  0.2222222222222214  0.5517636350114057   F   F   F
  0.3333333333333333  0.0000000000000000  0.6568318920623004   F   F   F
  0.3333333333333333  0.3333333333333333  0.3404016997073498   F   F   F
  0.4444444444444452  0.4444444444444453  0.4454574053146907   F   F   F
  0.5555555555555548  0.5555555555555547  0.5517636350114057   F   F   F
  0.3333333333333333  0.3333333333333333  0.6568318920623004   F   F   F
  0.3333333333333333  0.6666666666666666  0.3404016997073498   F   F   F
  0.4444444444444451  0.7777777777777786  0.4454574053146907   F   F   F
  0.5555555555555548  0.8888888888888881  0.5517636350114057   F   F   F
  0.3333333333333333  0.6666666666666666  0.6568318920623004   F   F   F
  0.6666666666666666  0.0000000000000000  0.3404016997073498   F   F   F
  0.7777777777777785  0.1111111111111119  0.4454574053146907   F   F   F
  0.8888888888888882  0.2222222222222214  0.5517636350114057   F   F   F
  0.6666666666666666  0.0000000000000000  0.6568318920623004   F   F   F
  0.6666666666666666  0.3333333333333333  0.3404016997073498   F   F   F
  0.7777777777777783  0.4444444444444453  0.4454574053146907   F   F   F
  0.8888888888888880  0.5555555555555547  0.5517636350114057   F   F   F
  0.6666666666666666  0.3333333333333333  0.6568318920623004   F   F   F
  0.6666666666666666  0.6666666666666666  0.3404016997073498   F   F   F
  0.7777777777777787  0.7777777777777786  0.4454574053146907   F   F   F
  0.8888888888888880  0.8888888888888881  0.5517636350114057   F   F   F
  0.6666666666666666  0.6666666666666666  0.6568318920623004   F   F   F
  0.3267949192431122  0.3464101615137755  0.9972335917696524   T   T   T
  0.4067978630368480  0.1864042739263037  1.0163615706754412   T   T   T
  0.4067978616270436  0.4264131148812060  1.0163615628477591   T   T   T
  0.1667890234917500  0.4264131148812060  1.0163615628477589   T   T   T
  0.3267949207239171  0.3464101585521656  0.9397842587575040   T   T   T
