# Supplementary material for: SBH17: Benchmark Database of Barrier Heights for Dissociative Chemisorption on Transition Metal Surfaces
Source: J Chem Theory Comput. 2022 Dec 19;19(1):245–70. doi: 10.1021/acs.jctc.2c00824 (PMC9835835; doi:10.1021/acs.jctc.2c00824)
Supplement: Supplementary file 2 — ct2c00824_si_002.zip [file ct2c00824_si_002.zip › Supportingfilegeometries/CH4Ni111/Med-Algo-pbe-ebh-CH4Ni111/POSCAR-ts]

Ni  C  H 
 1.0000000000000000
     7.4649262889863834    0.0000000000000000    0.0000000000000000
     3.7324631444931917    6.4648158036405023    0.0000000000000000
     0.0000000000000000    0.0000000000000000   19.0950867918348806
  Ni   C   H
  36   1   4
Selective dynamics
Direct
  0.0000000000000000  0.0000000000000000  0.3404016997073498   F   F   F
  0.1111111111111119  0.1111111111111119  0.4454574053146907   F   F   F
  0.2222222222222214  0.2222222222222214  0.5517636350114057   F   F   F
  0.0000000000000000  0.0000000000000000  0.6568318920623004   F   F   F
  0.0000000000000000  0.3333333333333333  0.3404016997073498   F   F   F
  0.1111111111111119  0.4444444444444453  0.4454574053146907   F   F   F
  0.2222222222222215  0.5555555555555547  0.5517636350114057   F   F   F
  0.0000000000000000  0.3333333333333333  0.6568318920623004   F   F   F
  0.0000000000000000  0.6666666666666666  0.3404016997073498   F   F   F
  0.1111111111111119  0.7777777777777786  0.4454574053146907   F   F   F
  0.2222222222222214  0.8888888888888881  0.5517636350114057   F   F   F
  0.0000000000000000  0.6666666666666666  0.6568318920623004   F   F   F
  0.3333333333333333  0.0000000000000000  0.3404016997073498   F   F   F
  0.4444444444444453  0.1111111111111119  0.4454574053146907   F   F   F
  0.5555555555555548  0.2222222222222214  0.5517636350114057   F   F   F
  0.3333333333333333  0.0000000000000000  0.6568318920623004   F   F   F
  0.3333333333333333  0.3333333333333333  0.3404016997073498   F   F   F
  0.4444444444444452  0.4444444444444453  0.4454574053146907   F   F   F
  0.5555555555555548  0.5555555555555547  0.5517636350114057   F   F   F
  0.3333333333333333  0.3333333333333333  0.6568318920623004   F   F   F
  0.3333333333333333  0.6666666666666666  0.3404016997073498   F   F   F
  0.4444444444444451  0.7777777777777786  0.4454574053146907   F   F   F
  0.5555555555555548  0.8888888888888881  0.5517636350114057   F   F   F
  0.3333333333333333  0.6666666666666666  0.6568318920623004   F   F   F
  0.6666666666666666  0.0000000000000000  0.3404016997073498   F   F   F
  0.7777777777777785  0.1111111111111119  0.4454574053146907   F   F   F
  0.8888888888888882  0.2222222222222214  0.5517636350114057   F   F   F
  0.6666666666666666  0.0000000000000000  0.6568318920623004   F   F   F
  0.6666666666666666  0.3333333333333333  0.3404016997073498   F   F   F
  0.7777777777777783  0.4444444444444453  0.4454574053146907   F   F   F
  0.8888888888888880  0.5555555555555547  0.5517636350114057   F   F   F
  0.6666666666666666  0.3333333333333333  0.6568318920623004   F   F   F
  0.6666666666666666  0.6666666666666666  0.3404016997073498   F   F   F
  0.7777777777777787  0.7777777777777786  0.4454574053146907   F   F   F
  0.8888888888888880  0.8888888888888881  0.5517636350114057   F   F   F
  0.6666666666666666  0.6666666666666666  0.6568318920623004   F   F   F
  0.3273877659429105  0.3274542934204184  0.7704737071172216   T   T   T
  0.1742451063793709  0.4174258714727095  0.7944593055597707   T   T   T
  0.4163419290844008  0.1743453929080970  0.7945683210869184   T   T   T
  0.4126981812763800  0.4116873982204504  0.7735194915724337   T   T   T
  0.2421095358436726  0.2421756339696100  0.7106357851878660   T   T   T
