# Supplementary material for: SBH17: Benchmark Database of Barrier Heights for Dissociative Chemisorption on Transition Metal Surfaces
Source: J Chem Theory Comput. 2022 Dec 19;19(1):245–70. doi: 10.1021/acs.jctc.2c00824 (PMC9835835; doi:10.1021/acs.jctc.2c00824)
Supplement: Supplementary file 2 — ct2c00824_si_002.zip [file ct2c00824_si_002.zip › Supportingfilegeometries/H2Pt111/Med-Algo-pbe-ebh-H2Pt111/POSCAR-gp]

Pt  H 
 1.0000000000000000
     8.4492189283980572    0.0000000000000000    0.0000000000000000
     4.2246094641990286    7.3172382341290483    0.0000000000000000
     0.0000000000000000    0.0000000000000000   22.1983444887291199
 Pt  H  
  45   2
Selective dynamics
Direct
  0.2222222222222214  0.2222222222222214  0.2928146287350515   F   F   F
  0.0000000000000000  0.0000000000000000  0.3963998118557295   F   F   F
  0.1111111111111119  0.1111111111111119  0.4988206398564495   F   F   F
  0.2222222222222214  0.2222222222222214  0.6012383603715109   F   F   F
  0.0000000000000000  0.0000000000000000  0.7047873024162029   F   F   F
  0.2222222222222215  0.5555555555555547  0.2928146287350515   F   F   F
  0.0000000000000000  0.3333333333333333  0.3963998118557295   F   F   F
  0.1111111111111119  0.4444444444444453  0.4988206398564495   F   F   F
  0.2222222222222215  0.5555555555555547  0.6012383603715109   F   F   F
  0.0000000000000000  0.3333333333333333  0.7047873024162029   F   F   F
  0.2222222222222215  0.8888888888888881  0.2928146287350515   F   F   F
  0.0000000000000000  0.6666666666666666  0.3963998118557295   F   F   F
  0.1111111111111120  0.7777777777777786  0.4988206398564495   F   F   F
  0.2222222222222215  0.8888888888888881  0.6012383603715109   F   F   F
  0.0000000000000000  0.6666666666666666  0.7047873024162029   F   F   F
  0.5555555555555548  0.2222222222222214  0.2928146287350515   F   F   F
  0.3333333333333334  0.0000000000000000  0.3963998118557295   F   F   F
  0.4444444444444453  0.1111111111111119  0.4988206398564495   F   F   F
  0.5555555555555548  0.2222222222222214  0.6012383603715109   F   F   F
  0.3333333333333334  0.0000000000000000  0.7047873024162029   F   F   F
  0.5555555555555548  0.5555555555555547  0.2928146287350515   F   F   F
  0.3333333333333334  0.3333333333333333  0.3963998118557295   F   F   F
  0.4444444444444453  0.4444444444444453  0.4988206398564495   F   F   F
  0.5555555555555548  0.5555555555555547  0.6012383603715109   F   F   F
  0.3333333333333334  0.3333333333333333  0.7047873024162029   F   F   F
  0.5555555555555547  0.8888888888888881  0.2928146287350515   F   F   F
  0.3333333333333334  0.6666666666666666  0.3963998118557295   F   F   F
  0.4444444444444453  0.7777777777777786  0.4988206398564495   F   F   F
  0.5555555555555547  0.8888888888888881  0.6012383603715109   F   F   F
  0.3333333333333334  0.6666666666666666  0.7047873024162029   F   F   F
  0.8888888888888880  0.2222222222222214  0.2928146287350515   F   F   F
  0.6666666666666667  0.0000000000000000  0.3963998118557295   F   F   F
  0.7777777777777786  0.1111111111111119  0.4988206398564495   F   F   F
  0.8888888888888880  0.2222222222222214  0.6012383603715109   F   F   F
  0.6666666666666667  0.0000000000000000  0.7047873024162029   F   F   F
  0.8888888888888882  0.5555555555555547  0.2928146287350515   F   F   F
  0.6666666666666667  0.3333333333333333  0.3963998118557295   F   F   F
  0.7777777777777786  0.4444444444444453  0.4988206398564495   F   F   F
  0.8888888888888882  0.5555555555555547  0.6012383603715109   F   F   F
  0.6666666666666667  0.3333333333333333  0.7047873024162029   F   F   F
  0.8888888888888881  0.8888888888888881  0.2928146287350515   F   F   F
  0.6666666666666667  0.6666666666666666  0.3963998118557295   F   F   F
  0.7777777777777786  0.7777777777777786  0.4988206398564495   F   F   F
  0.8888888888888881  0.8888888888888881  0.6012383603715109   F   F   F
  0.6666666666666667  0.6666666666666666  0.7047873024162029   F   F   F
  0.0444360600881227  0.0000000000000000  0.9976019311512546   T   T   T
 -0.0444360600881227  0.0000000000000000  0.9976019311512546   T   T   T
