# Supplementary material for: SBH17: Benchmark Database of Barrier Heights for Dissociative Chemisorption on Transition Metal Surfaces
Source: J Chem Theory Comput. 2022 Dec 19;19(1):245–70. doi: 10.1021/acs.jctc.2c00824 (PMC9835835; doi:10.1021/acs.jctc.2c00824)
Supplement: Supplementary file 2 — ct2c00824_si_002.zip [file ct2c00824_si_002.zip › Supportingfilegeometries/H2Ru0001/Med-Algo-pbe-ebh-H2Ru0001/POSCAR-ts]

Ru  H 
 1.0000000000000000
     8.1660000000000004    0.0000000000000000    0.0000000000000000
     4.0830000000000002    7.0719634473037249    0.0000000000000000
     0.0000000000000000    0.0000000000000000   21.5839999999999996
 Ru  H  
  45   2
Selective dynamics
Direct
  0.0000000000000000  0.0000000000000000  0.3011489992587073   F   F   F
  0.2222222222222214  0.2222222222222215  0.3971056252344733   F   F   F
  0.0000000000000000  0.0000000000000000  0.4974658830736017   F   F   F
  0.2222222222222214  0.2222222222222215  0.5978239031892300   F   F   F
  0.0000000000000000  0.0000000000000000  0.6937809095853413   F   F   F
 -0.0000000000000000  0.3333333333333334  0.3011489992587073   F   F   F
  0.2222222222222214  0.5555555555555548  0.3971056252344733   F   F   F
 -0.0000000000000000  0.3333333333333334  0.4974658830736017   F   F   F
  0.2222222222222214  0.5555555555555548  0.5978239031892300   F   F   F
 -0.0000000000000000  0.3333333333333334  0.6937809095853413   F   F   F
 -0.0000000000000001  0.6666666666666667  0.3011489992587073   F   F   F
  0.2222222222222213  0.8888888888888882  0.3971056252344733   F   F   F
 -0.0000000000000001  0.6666666666666667  0.4974658830736017   F   F   F
  0.2222222222222213  0.8888888888888882  0.5978239031892300   F   F   F
 -0.0000000000000001  0.6666666666666667  0.6937809095853413   F   F   F
  0.3333333333333333  0.0000000000000000  0.3011489992587073   F   F   F
  0.5555555555555547  0.2222222222222215  0.3971056252344733   F   F   F
  0.3333333333333333  0.0000000000000000  0.4974658830736017   F   F   F
  0.5555555555555547  0.2222222222222215  0.5978239031892300   F   F   F
  0.3333333333333333  0.0000000000000000  0.6937809095853413   F   F   F
  0.3333333333333333  0.3333333333333334  0.3011489992587073   F   F   F
  0.5555555555555548  0.5555555555555548  0.3971056252344733   F   F   F
  0.3333333333333333  0.3333333333333334  0.4974658830736017   F   F   F
  0.5555555555555548  0.5555555555555548  0.5978239031892300   F   F   F
  0.3333333333333333  0.3333333333333334  0.6937809095853413   F   F   F
  0.3333333333333333  0.6666666666666667  0.3011489992587073   F   F   F
  0.5555555555555546  0.8888888888888882  0.3971056252344733   F   F   F
  0.3333333333333333  0.6666666666666667  0.4974658830736017   F   F   F
  0.5555555555555546  0.8888888888888882  0.5978239031892300   F   F   F
  0.3333333333333333  0.6666666666666667  0.6937809095853413   F   F   F
  0.6666666666666666  0.0000000000000000  0.3011489992587073   F   F   F
  0.8888888888888880  0.2222222222222215  0.3971056252344733   F   F   F
  0.6666666666666666  0.0000000000000000  0.4974658830736017   F   F   F
  0.8888888888888880  0.2222222222222215  0.5978239031892300   F   F   F
  0.6666666666666666  0.0000000000000000  0.6937809095853413   F   F   F
  0.6666666666666665  0.3333333333333334  0.3011489992587073   F   F   F
  0.8888888888888881  0.5555555555555548  0.3971056252344733   F   F   F
  0.6666666666666665  0.3333333333333334  0.4974658830736017   F   F   F
  0.8888888888888881  0.5555555555555548  0.5978239031892300   F   F   F
  0.6666666666666665  0.3333333333333334  0.6937809095853413   F   F   F
  0.6666666666666666  0.6666666666666667  0.3011489992587073   F   F   F
  0.8888888888888881  0.8888888888888882  0.3971056252344733   F   F   F
  0.6666666666666666  0.6666666666666667  0.4974658830736017   F   F   F
  0.8888888888888881  0.8888888888888882  0.5978239031892300   F   F   F
  0.6666666666666666  0.6666666666666667  0.6937809095853413   F   F   F
  0.0463507225079598  0.0000000000000000  0.8205414729656231   T   T   T
 -0.0463507225079598  0.0000000000000000  0.8205414729656231   T   T   T
