# Supplementary material for: SBH17: Benchmark Database of Barrier Heights for Dissociative Chemisorption on Transition Metal Surfaces
Source: J Chem Theory Comput. 2022 Dec 19;19(1):245–70. doi: 10.1021/acs.jctc.2c00824 (PMC9835835; doi:10.1021/acs.jctc.2c00824)
Supplement: Supplementary file 2 — ct2c00824_si_002.zip [file ct2c00824_si_002.zip › Supportingfilegeometries/H2Cu100/Med-Algo-pbe-ebh-H2Cu100/POSCAR-gp]

Cu  H 
 1.0000000000000000
     7.6919075657472646    0.0000000000000000    0.0000000000000000
     0.0000000000000000    7.6919075657472646    0.0000000000000000
     0.0000000000000000    0.0000000000000000   20.2519999999999989
  Cu   H
  45   2
Selective dynamics
Direct
  0.0000000000000000  0.0000000000000000  0.3209559549674097   F   F   F
  0.1666666666666667  0.1666666666666667  0.4081425847908461   F   F   F
  0.0000000000000000  0.0000000000000000  0.4985040787295063   F   F   F
  0.1666666666666667  0.1666666666666667  0.5888652644604836   F   F   F
  0.0000000000000000  0.0000000000000000  0.6760537462004514   F   F   F
  0.0000000000000000  0.3333333333333333  0.3209559549674097   F   F   F
  0.1666666666666667  0.5000000000000000  0.4081425847908461   F   F   F
  0.0000000000000000  0.3333333333333333  0.4985040787295063   F   F   F
  0.1666666666666667  0.5000000000000000  0.5888652644604836   F   F   F
  0.0000000000000000  0.3333333333333333  0.6760537462004514   F   F   F
  0.0000000000000000  0.6666666666666666  0.3209559549674097   F   F   F
  0.1666666666666667  0.8333333333333333  0.4081425847908461   F   F   F
  0.0000000000000000  0.6666666666666666  0.4985040787295063   F   F   F
  0.1666666666666667  0.8333333333333333  0.5888652644604836   F   F   F
  0.0000000000000000  0.6666666666666666  0.6760537462004514   F   F   F
  0.3333333333333333  0.0000000000000000  0.3209559549674097   F   F   F
  0.5000000000000000  0.1666666666666667  0.4081425847908461   F   F   F
  0.3333333333333333  0.0000000000000000  0.4985040787295063   F   F   F
  0.5000000000000000  0.1666666666666667  0.5888652644604836   F   F   F
  0.3333333333333333  0.0000000000000000  0.6760537462004514   F   F   F
  0.3333333333333333  0.3333333333333333  0.3209559549674097   F   F   F
  0.5000000000000000  0.5000000000000000  0.4081425847908461   F   F   F
  0.3333333333333333  0.3333333333333333  0.4985040787295063   F   F   F
  0.5000000000000000  0.5000000000000000  0.5888652644604836   F   F   F
  0.3333333333333333  0.3333333333333333  0.6760537462004514   F   F   F
  0.3333333333333333  0.6666666666666666  0.3209559549674097   F   F   F
  0.5000000000000000  0.8333333333333333  0.4081425847908461   F   F   F
  0.3333333333333333  0.6666666666666666  0.4985040787295063   F   F   F
  0.5000000000000000  0.8333333333333333  0.5888652644604836   F   F   F
  0.3333333333333333  0.6666666666666666  0.6760537462004514   F   F   F
  0.6666666666666666  0.0000000000000000  0.3209559549674097   F   F   F
  0.8333333333333333  0.1666666666666667  0.4081425847908461   F   F   F
  0.6666666666666666  0.0000000000000000  0.4985040787295063   F   F   F
  0.8333333333333333  0.1666666666666667  0.5888652644604836   F   F   F
  0.6666666666666666  0.0000000000000000  0.6760537462004514   F   F   F
  0.6666666666666666  0.3333333333333333  0.3209559549674097   F   F   F
  0.8333333333333333  0.5000000000000000  0.4081425847908461   F   F   F
  0.6666666666666666  0.3333333333333333  0.4985040787295063   F   F   F
  0.8333333333333333  0.5000000000000000  0.5888652644604836   F   F   F
  0.6666666666666666  0.3333333333333333  0.6760537462004514   F   F   F
  0.6666666666666666  0.6666666666666666  0.3209559549674097   F   F   F
  0.8333333333333333  0.8333333333333333  0.4081425847908461   F   F   F
  0.6666666666666666  0.6666666666666666  0.4985040787295063   F   F   F
  0.8333333333333333  0.8333333333333333  0.5888652644604836   F   F   F
  0.6666666666666666  0.6666666666666666  0.6760537462004514   F   F   F
  0.1666666666666666  0.0488110389771078  0.9970097011678621   T   T   T
  0.1666666666666666  0.9511889610228922  0.9970097011678621   T   T   T
