# Supplementary material for: SBH17: Benchmark Database of Barrier Heights for Dissociative Chemisorption on Transition Metal Surfaces
Source: J Chem Theory Comput. 2022 Dec 19;19(1):245–70. doi: 10.1021/acs.jctc.2c00824 (PMC9835835; doi:10.1021/acs.jctc.2c00824)
Supplement: Supplementary file 2 — ct2c00824_si_002.zip [file ct2c00824_si_002.zip › Supportingfilegeometries/CH4Pt211/Med-Algo-CH4Pt211-pbe-ebh-/POSCAR-gp]

Pt  C  H 
 1.0000000000000000
     6.9022224681619768    0.0000000000000000    0.0000000000000000
     0.0000000000000000    8.4534615690851762    0.0000000000000000
     0.0000000000000000    0.0000000000000000   21.9477819062417190
  Pt   C   H
  36   1   4
Selective dynamics
Direct
  0.6269604785721473  0.1666666666666643  0.6917973635679894   F   F   F
  0.6269604785721473  0.5000000000000000  0.6917973635679894   F   F   F
  0.6269604785721473  0.8333333333333357  0.6917973635679894   F   F   F
  0.3034250260412431  0.0000000000000000  0.6649083115230678   F   F   F
  0.3034250260412431  0.3333333333333357  0.6649083115230678   F   F   F
  0.3034250260412431  0.6666666666666643  0.6649083115230678   F   F   F
  0.9825227460425546  0.1666666666666643  0.6360289231767507   F   F   F
  0.9825227460425546  0.5000000000000000  0.6360289231767507   F   F   F
  0.9825227460425546  0.8333333333333357  0.6360289231767507   F   F   F
  0.6619634112193528  0.0000000000000000  0.5872102375412117   F   F   F
  0.6619634112193528  0.3333333333333357  0.5872102375412117   F   F   F
  0.6619634112193528  0.6666666666666643  0.5872102375412117   F   F   F
  0.3251763907314392  0.1666666666666643  0.5545895972262109   F   F   F
  0.3251763907314392  0.5000000000000000  0.5545895972262109   F   F   F
  0.3251763907314392  0.8333333333333357  0.5545895972262109   F   F   F
  0.9981739329185869  0.0000000000000000  0.5207420772726972   F   F   F
  0.9981739329185869  0.3333333333333357  0.5207420772726972   F   F   F
  0.9981739329185869  0.6666666666666643  0.5207420772726972   F   F   F
  0.6684927337480775  0.1666666666666643  0.4792579227273226   F   F   F
  0.6684927337480775  0.5000000000000000  0.4792579227273226   F   F   F
  0.6684927337480775  0.8333333333333357  0.4792579227273226   F   F   F
  0.3414902759352322  0.0000000000000000  0.4454104027737883   F   F   F
  0.3414902759352322  0.3333333333333357  0.4454104027737883   F   F   F
  0.3414902759352322  0.6666666666666643  0.4454104027737883   F   F   F
  0.0047032554473124  0.1666666666666643  0.4127897624588002   F   F   F
  0.0047032554473124  0.5000000000000000  0.4127897624588002   F   F   F
  0.0047032554473124  0.8333333333333357  0.4127897624588002   F   F   F
  0.6841439206241097  0.0000000000000000  0.3639710768232360   F   F   F
  0.6841439206241097  0.3333333333333357  0.3639710768232360   F   F   F
  0.6841439206241097  0.6666666666666643  0.3639710768232360   F   F   F
  0.3632416406254284  0.1666666666666643  0.3350916884769308   F   F   F
  0.3632416406254284  0.5000000000000000  0.3350916884769308   F   F   F
  0.3632416406254284  0.8333333333333357  0.3350916884769308   F   F   F
  0.0397061880945297  0.0000000000000000  0.3082026364320031   F   F   F
  0.0397061880945297  0.3333333333333357  0.3082026364320031   F   F   F
  0.0397061880945297  0.6666666666666643  0.3082026364320031   F   F   F
  0.6666666666666666  0.4999999999999999  0.9879548535488547   T   T   T
  0.6666666666666666  0.3776349094039880  1.0045966453672139   T   T   T
  0.7964544483304428  0.5611825526195240  1.0045966385569463   T   T   T
  0.5368788850028906  0.5611825526195240  1.0045966385569460   T   T   T
  0.6666666666666666  0.4999999977350980  0.9379725817782381   T   T   T
