# Supplementary material for: SBH17: Benchmark Database of Barrier Heights for Dissociative Chemisorption on Transition Metal Surfaces
Source: J Chem Theory Comput. 2022 Dec 19;19(1):245–70. doi: 10.1021/acs.jctc.2c00824 (PMC9835835; doi:10.1021/acs.jctc.2c00824)
Supplement: Supplementary file 2 — ct2c00824_si_002.zip [file ct2c00824_si_002.zip › Supportingfilegeometries/N2Ru1010/Med-Algo-pbe-ebh-N2Ru1010/POSCAR-gp]

Ru  N 
 1.0000000000000000
     5.4440000000000000    0.0000000000000000    0.0000000000000000
     0.0000000000000000    8.5839999999999996    0.0000000000000000
     0.0000000000000000    0.0000000000000000   29.3581531782403715
 Ru  N  
  48   2
Selective dynamics
Direct
  0.2500000000000000  0.0000000000000000  0.3260268919036875   F   F   F
  0.7500000000000000  0.0000000000000000  0.3260268919036875   F   F   F
  0.2500000000000000  0.2500000000000000  0.2724967047971347   F   F   F
  0.7500000000000000  0.2500000000000000  0.2724967047971347   F   F   F
  0.2500000000000000  0.5000000000000000  0.3260268919036875   F   F   F
  0.7500000000000000  0.5000000000000000  0.3260268919036875   F   F   F
  0.2500000000000000  0.7500000000000000  0.2724967047971347   F   F   F
  0.7500000000000000  0.7500000000000000  0.2724967047971347   F   F   F
  0.0000000000000000  0.0000000000000000  0.4037208829184198   F   F   F
  0.5000000000000000  0.0000000000000000  0.4037208829184198   F   F   F
  0.0000000000000000  0.2500000000000000  0.3499469133495644   F   F   F
  0.5000000000000000  0.2500000000000000  0.3499469133495644   F   F   F
  0.0000000000000000  0.5000000000000000  0.4037208829184198   F   F   F
  0.5000000000000000  0.5000000000000000  0.4037208829184198   F   F   F
  0.0000000000000000  0.7500000000000000  0.3499469133495644   F   F   F
  0.5000000000000000  0.7500000000000000  0.3499469133495644   F   F   F
  0.2500000000000000  0.0000000000000000  0.4848368368551657   F   F   F
  0.7500000000000000  0.0000000000000000  0.4848368368551657   F   F   F
  0.2500000000000000  0.2500000000000000  0.4311753211751578   F   F   F
  0.7500000000000000  0.2500000000000000  0.4311753211751578   F   F   F
  0.2500000000000000  0.5000000000000000  0.4848368368551657   F   F   F
  0.7500000000000000  0.5000000000000000  0.4848368368551657   F   F   F
  0.2500000000000000  0.7500000000000000  0.4311753211751578   F   F   F
  0.7500000000000000  0.7500000000000000  0.4311753211751578   F   F   F
  0.0000000000000000  0.0000000000000000  0.5643568010411800   F   F   F
  0.5000000000000000  0.0000000000000000  0.5643568010411800   F   F   F
  0.0000000000000000  0.2500000000000000  0.5110495714119563   F   F   F
  0.5000000000000000  0.2500000000000000  0.5110495714119563   F   F   F
  0.0000000000000000  0.5000000000000000  0.5643568010411800   F   F   F
  0.5000000000000000  0.5000000000000000  0.5643568010411800   F   F   F
  0.0000000000000000  0.7500000000000000  0.5110495714119563   F   F   F
  0.5000000000000000  0.7500000000000000  0.5110495714119563   F   F   F
  0.2500000000000000  0.0000000000000000  0.6447938666221102   F   F   F
  0.7500000000000000  0.0000000000000000  0.6447938666221102   F   F   F
  0.2500000000000000  0.2500000000000000  0.5922052413820573   F   F   F
  0.7500000000000000  0.2500000000000000  0.5922052413820573   F   F   F
  0.2500000000000000  0.5000000000000000  0.6447938666221102   F   F   F
  0.7500000000000000  0.5000000000000000  0.6447938666221102   F   F   F
  0.2500000000000000  0.7500000000000000  0.5922052413820573   F   F   F
  0.7500000000000000  0.7500000000000000  0.5922052413820573   F   F   F
  0.0000000000000000  0.0000000000000000  0.7203557716495821   F   F   F
  0.5000000000000000  0.0000000000000000  0.7203557716495821   F   F   F
  0.0000000000000000  0.2500000000000000  0.6720970992623659   F   F   F
  0.5000000000000000  0.2500000000000000  0.6720970992623659   F   F   F
  0.0000000000000000  0.5000000000000000  0.7203557716495821   F   F   F
  0.5000000000000000  0.5000000000000000  0.7203557716495821   F   F   F
  0.0000000000000000  0.7500000000000000  0.6720970992623659   F   F   F
  0.5000000000000000  0.7500000000000000  0.6720970992623659   F   F   F
  0.2886751345948129  0.2481590671871111  0.9928524764467159   T   T   T
  0.2886751345948129  0.1179983029746227  0.9928524764467159   T   T   T
