# Supplementary material for: SBH17: Benchmark Database of Barrier Heights for Dissociative Chemisorption on Transition Metal Surfaces
Source: J Chem Theory Comput. 2022 Dec 19;19(1):245–70. doi: 10.1021/acs.jctc.2c00824 (PMC9835835; doi:10.1021/acs.jctc.2c00824)
Supplement: Supplementary file 2 — ct2c00824_si_002.zip [file ct2c00824_si_002.zip › Supportingfilegeometries/CH4Ir111/Med-Algo-pbe-ebh-CH4Ir111/POSCAR-ts]

Ir  C  H 
 1.0000000000000000
     8.2498148161034486    0.0000000000000000    0.0000000000000000
     4.1249074080517243    7.1445492072628340    0.0000000000000000
     0.0000000000000000    0.0000000000000000   35.9812607875138184
  Ir   C   H
  45   1   4
Selective dynamics
Cartesian
  2.7499382720344734  1.5876776016139573 13.4999999999999378   F   F   F
  0.0000000000000000  0.0000000000000000 15.6846923619432790   F   F   F
  1.3749691360172513  0.7938388008069871 17.9104557814569070   F   F   F
  2.7499382720344734  1.5876776016139573 20.1363944217557069   F   F   F
  0.0000000000000000  0.0000000000000000 22.3217204005622953   F   F   F
  4.1249074080517154  3.9691940040349021 13.4999999999999378   F   F   F
  1.3749691360172416  2.3815164024209445 15.6846923619432790   F   F   F
  2.7499382720344929  3.1753552032279315 17.9104557814569070   F   F   F
  4.1249074080517154  3.9691940040349021 20.1363944217557069   F   F   F
  1.3749691360172416  2.3815164024209445 22.3217204005622953   F   F   F
  5.4998765440689565  6.3507104064558462 13.4999999999999378   F   F   F
  2.7499382720344832  4.7630328048418891 15.6846923619432790   F   F   F
  4.1249074080517349  5.5568716056488761 17.9104557814569070   F   F   F
  5.4998765440689565  6.3507104064558462 20.1363944217557069   F   F   F
  2.7499382720344832  4.7630328048418891 22.3217204005622953   F   F   F
  5.4998765440689565  1.5876776016139573 13.4999999999999378   F   F   F
  2.7499382720344832  0.0000000000000000 15.6846923619432790   F   F   F
  4.1249074080517349  0.7938388008069871 17.9104557814569070   F   F   F
  5.4998765440689565  1.5876776016139573 20.1363944217557069   F   F   F
  2.7499382720344832  0.0000000000000000 22.3217204005622953   F   F   F
  6.8748456800861977  3.9691940040349021 13.4999999999999378   F   F   F
  4.1249074080517243  2.3815164024209445 15.6846923619432790   F   F   F
  5.4998765440689752  3.1753552032279315 17.9104557814569070   F   F   F
  6.8748456800861977  3.9691940040349021 20.1363944217557069   F   F   F
  4.1249074080517243  2.3815164024209445 22.3217204005622953   F   F   F
  8.2498148161034397  6.3507104064558462 13.4999999999999378   F   F   F
  5.4998765440689663  4.7630328048418891 15.6846923619432790   F   F   F
  6.8748456800862172  5.5568716056488761 17.9104557814569070   F   F   F
  8.2498148161034397  6.3507104064558462 20.1363944217557069   F   F   F
  5.4998765440689663  4.7630328048418891 22.3217204005622953   F   F   F
  8.2498148161034397  1.5876776016139573 13.4999999999999378   F   F   F
  5.4998765440689663  0.0000000000000000 15.6846923619432790   F   F   F
  6.8748456800862172  0.7938388008069871 17.9104557814569070   F   F   F
  8.2498148161034397  1.5876776016139573 20.1363944217557069   F   F   F
  5.4998765440689663  0.0000000000000000 22.3217204005622953   F   F   F
  9.6247839521206817  3.9691940040349021 13.4999999999999378   F   F   F
  6.8748456800862083  2.3815164024209445 15.6846923619432790   F   F   F
  8.2498148161034592  3.1753552032279315 17.9104557814569070   F   F   F
  9.6247839521206817  3.9691940040349021 20.1363944217557069   F   F   F
  6.8748456800862083  2.3815164024209445 22.3217204005622953   F   F   F
 10.9997530881379220  6.3507104064558462 13.4999999999999378   F   F   F
  8.2498148161034486  4.7630328048418891 15.6846923619432790   F   F   F
  9.6247839521206995  5.5568716056488761 17.9104557814569070   F   F   F
 10.9997530881379220  6.3507104064558462 20.1363944217557069   F   F   F
  8.2498148161034486  4.7630328048418891 22.3217204005622953   F   F   F
  4.2241194127147130  2.3982631755571293 24.6647204597091729   T   T   T
  3.6195360771632861  3.1557712578494974 25.1800583690904247   T   T   T
  4.0355663800629786  1.3937499005304828 25.0561473559031391   T   T   T
  5.2823437405980380  2.6614563526205357 24.7456610377015345   T   T   T
  3.0775365546151794  2.3836519913994056 23.6229065987065177   T   T   T
