# Supplementary material for: SBH17: Benchmark Database of Barrier Heights for Dissociative Chemisorption on Transition Metal Surfaces
Source: J Chem Theory Comput. 2022 Dec 19;19(1):245–70. doi: 10.1021/acs.jctc.2c00824 (PMC9835835; doi:10.1021/acs.jctc.2c00824)
Supplement: Supplementary file 2 — ct2c00824_si_002.zip [file ct2c00824_si_002.zip › Supportingfilegeometries/CH4Ru0001/Med-Algo-pbe-ebh-CH4Ru0001/POSCAR-ts]

Ru  C  H 
 1.0000000000000000
     8.1660000000000004    0.0000000000000000    0.0000000000000000
     4.0830000000000002    7.0719634473037249    0.0000000000000000
     0.0000000000000000    0.0000000000000000   24.5839999999999996
  Ru   C   H
  45   1   4
Selective dynamics
Direct
  0.0000000000000000  0.0000000000000000  0.3254149040026064   F   F   F
  0.2222222222222214  0.2222222222222215  0.4095610155435396   F   F   F
  0.0000000000000000  0.0000000000000000  0.4974194596877688   F   F   F
  0.2222222222222214  0.2222222222222215  0.5852767757511842   F   F   F
  0.0000000000000000  0.0000000000000000  0.6694167444539793   F   F   F
  0.0000000000000000  0.3333333333333334  0.3254149040026064   F   F   F
  0.2222222222222214  0.5555555555555548  0.4095610155435396   F   F   F
  0.0000000000000000  0.3333333333333334  0.4974194596877688   F   F   F
  0.2222222222222214  0.5555555555555548  0.5852767757511842   F   F   F
  0.0000000000000000  0.3333333333333334  0.6694167444539793   F   F   F
  0.0000000000000000  0.6666666666666667  0.3254149040026064   F   F   F
  0.2222222222222213  0.8888888888888882  0.4095610155435396   F   F   F
  0.0000000000000000  0.6666666666666667  0.4974194596877688   F   F   F
  0.2222222222222213  0.8888888888888882  0.5852767757511842   F   F   F
  0.0000000000000000  0.6666666666666667  0.6694167444539793   F   F   F
  0.3333333333333333  0.0000000000000000  0.3254149040026064   F   F   F
  0.5555555555555547  0.2222222222222215  0.4095610155435396   F   F   F
  0.3333333333333333  0.0000000000000000  0.4974194596877688   F   F   F
  0.5555555555555547  0.2222222222222215  0.5852767757511842   F   F   F
  0.3333333333333333  0.0000000000000000  0.6694167444539793   F   F   F
  0.3333333333333333  0.3333333333333334  0.3254149040026064   F   F   F
  0.5555555555555548  0.5555555555555548  0.4095610155435396   F   F   F
  0.3333333333333333  0.3333333333333334  0.4974194596877688   F   F   F
  0.5555555555555548  0.5555555555555548  0.5852767757511842   F   F   F
  0.3333333333333333  0.3333333333333334  0.6694167444539793   F   F   F
  0.3333333333333333  0.6666666666666667  0.3254149040026064   F   F   F
  0.5555555555555546  0.8888888888888882  0.4095610155435396   F   F   F
  0.3333333333333333  0.6666666666666667  0.4974194596877688   F   F   F
  0.5555555555555546  0.8888888888888882  0.5852767757511842   F   F   F
  0.3333333333333333  0.6666666666666667  0.6694167444539793   F   F   F
  0.6666666666666666  0.0000000000000000  0.3254149040026064   F   F   F
  0.8888888888888880  0.2222222222222215  0.4095610155435396   F   F   F
  0.6666666666666666  0.0000000000000000  0.4974194596877688   F   F   F
  0.8888888888888880  0.2222222222222215  0.5852767757511842   F   F   F
  0.6666666666666666  0.0000000000000000  0.6694167444539793   F   F   F
  0.6666666666666665  0.3333333333333334  0.3254149040026064   F   F   F
  0.8888888888888881  0.5555555555555548  0.4095610155435396   F   F   F
  0.6666666666666665  0.3333333333333334  0.4974194596877688   F   F   F
  0.8888888888888881  0.5555555555555548  0.5852767757511842   F   F   F
  0.6666666666666665  0.3333333333333334  0.6694167444539793   F   F   F
  0.6666666666666666  0.6666666666666667  0.3254149040026064   F   F   F
  0.8888888888888881  0.8888888888888882  0.4095610155435396   F   F   F
  0.6666666666666666  0.6666666666666667  0.4974194596877688   F   F   F
  0.8888888888888881  0.8888888888888882  0.5852767757511842   F   F   F
  0.6666666666666666  0.6666666666666667  0.6694167444539793   F   F   F
  0.3299900137326698  0.3393132373311153  0.7655768452946513   T   T   T
  0.4842382818480880  0.2716639882674511  0.7691615636075229   T   T   T
  0.2634566249070964  0.4784965631770646  0.7852670397743423   T   T   T
  0.2808151624420373  0.2492117023042788  0.7839033704054785   T   T   T
  0.1680461623124632  0.4188018241183857  0.7208620386734477   T   T   T
