# Supplementary material for: SBH17: Benchmark Database of Barrier Heights for Dissociative Chemisorption on Transition Metal Surfaces
Source: J Chem Theory Comput. 2022 Dec 19;19(1):245–70. doi: 10.1021/acs.jctc.2c00824 (PMC9835835; doi:10.1021/acs.jctc.2c00824)
Supplement: Supplementary file 2 — ct2c00824_si_002.zip [file ct2c00824_si_002.zip › Supportingfilegeometries/H2Cu110/Med-Algo-pbe-ebh-H2Cu110/POSCAR-ts]

Cu  H 
 1.0000000000000000
     7.2519999999999998    0.0000000000000000    0.0000000000000000
     0.0000000000000000    7.6919075657472646    0.0000000000000000
     0.0000000000000000    0.0000000000000000   18.1279383771648419
  Cu   H
  30   2
Selective dynamics
Direct
  0.0000000000000000  0.0000000000000000  0.3585625604391822   F   F   F
  0.2500000000000000  0.1666666666666667  0.4230437435120745   F   F   F
  0.0000000000000000  0.0000000000000000  0.4960214981632123   F   F   F
  0.2500000000000000  0.1666666666666667  0.5689959660359165   F   F   F
  0.0000000000000000  0.0000000000000000  0.6334885542909533   F   F   F
  0.0000000000000000  0.3333333333333333  0.3585625604391822   F   F   F
  0.2500000000000000  0.5000000000000000  0.4230437435120745   F   F   F
  0.0000000000000000  0.3333333333333333  0.4960214981632123   F   F   F
  0.2500000000000000  0.5000000000000000  0.5689959660359165   F   F   F
  0.0000000000000000  0.3333333333333333  0.6334885542909533   F   F   F
  0.0000000000000000  0.6666666666666666  0.3585625604391822   F   F   F
  0.2500000000000000  0.8333333333333333  0.4230437435120745   F   F   F
  0.0000000000000000  0.6666666666666666  0.4960214981632123   F   F   F
  0.2500000000000000  0.8333333333333333  0.5689959660359165   F   F   F
  0.0000000000000000  0.6666666666666666  0.6334885542909533   F   F   F
  0.5000000000000000  0.0000000000000000  0.3585625604391822   F   F   F
  0.7500000000000000  0.1666666666666667  0.4230437435120745   F   F   F
  0.5000000000000000  0.0000000000000000  0.4960214981632123   F   F   F
  0.7500000000000000  0.1666666666666667  0.5689959660359165   F   F   F
  0.5000000000000000  0.0000000000000000  0.6334885542909533   F   F   F
  0.5000000000000000  0.3333333333333333  0.3585625604391822   F   F   F
  0.7500000000000000  0.5000000000000000  0.4230437435120745   F   F   F
  0.5000000000000000  0.3333333333333333  0.4960214981632123   F   F   F
  0.7500000000000000  0.5000000000000000  0.5689959660359165   F   F   F
  0.5000000000000000  0.3333333333333333  0.6334885542909533   F   F   F
  0.5000000000000000  0.6666666666666666  0.3585625604391822   F   F   F
  0.7500000000000000  0.8333333333333333  0.4230437435120745   F   F   F
  0.5000000000000000  0.6666666666666666  0.4960214981632123   F   F   F
  0.7500000000000000  0.8333333333333333  0.5689959660359165   F   F   F
  0.5000000000000000  0.6666666666666666  0.6334885542909533   F   F   F
  0.1330984841556058  0.1666656136704768  0.6572562553559861   T   T   T
  0.9818067599468905  0.1666682304308457  0.6828522933526788   T   T   T
