# Supplementary material for: SBH17: Benchmark Database of Barrier Heights for Dissociative Chemisorption on Transition Metal Surfaces
Source: J Chem Theory Comput. 2022 Dec 19;19(1):245–70. doi: 10.1021/acs.jctc.2c00824 (PMC9835835; doi:10.1021/acs.jctc.2c00824)
Supplement: Supplementary file 2 — ct2c00824_si_002.zip [file ct2c00824_si_002.zip › Supportingfilegeometries/CH4Ni100/Med-Algo-pbe-ebh-CH4Ni100/POSCAR-gp]

Ni  C  H 
 1.0000000000000000
     7.4649262889863834    0.0000000000000000    0.0000000000000000
     0.0000000000000000    7.4649262889863834    0.0000000000000000
     0.0000000000000000    0.0000000000000000   18.2785000000000011
  Ni   C   H
  36   1   4
Selective dynamics
Direct
  0.1666666666666667  0.1666666666666667  0.3556090488825703   F   F   F
  0.0000000000000000  0.0000000000000000  0.4484984608583075   F   F   F
  0.1666666666666667  0.1666666666666667  0.5462831977525744   F   F   F
  0.0000000000000000  0.0000000000000000  0.6391745835421728   F   F   F
  0.1666666666666667  0.5000000000000000  0.3556090488825703   F   F   F
  0.0000000000000000  0.3333333333333333  0.4484984608583075   F   F   F
  0.1666666666666667  0.5000000000000000  0.5462831977525744   F   F   F
  0.0000000000000000  0.3333333333333333  0.6391745835421728   F   F   F
  0.1666666666666667  0.8333333333333333  0.3556090488825703   F   F   F
  0.0000000000000000  0.6666666666666666  0.4484984608583075   F   F   F
  0.1666666666666667  0.8333333333333333  0.5462831977525744   F   F   F
  0.0000000000000000  0.6666666666666666  0.6391745835421728   F   F   F
  0.5000000000000000  0.1666666666666667  0.3556090488825703   F   F   F
  0.3333333333333333  0.0000000000000000  0.4484984608583075   F   F   F
  0.5000000000000000  0.1666666666666667  0.5462831977525744   F   F   F
  0.3333333333333333  0.0000000000000000  0.6391745835421728   F   F   F
  0.5000000000000000  0.5000000000000000  0.3556090488825703   F   F   F
  0.3333333333333333  0.3333333333333333  0.4484984608583075   F   F   F
  0.5000000000000000  0.5000000000000000  0.5462831977525744   F   F   F
  0.3333333333333333  0.3333333333333333  0.6391745835421728   F   F   F
  0.5000000000000000  0.8333333333333333  0.3556090488825703   F   F   F
  0.3333333333333333  0.6666666666666666  0.4484984608583075   F   F   F
  0.5000000000000000  0.8333333333333333  0.5462831977525744   F   F   F
  0.3333333333333333  0.6666666666666666  0.6391745835421728   F   F   F
  0.8333333333333333  0.1666666666666667  0.3556090488825703   F   F   F
  0.6666666666666666  0.0000000000000000  0.4484984608583075   F   F   F
  0.8333333333333333  0.1666666666666667  0.5462831977525744   F   F   F
  0.6666666666666666  0.0000000000000000  0.6391745835421728   F   F   F
  0.8333333333333333  0.5000000000000000  0.3556090488825703   F   F   F
  0.6666666666666666  0.3333333333333333  0.4484984608583075   F   F   F
  0.8333333333333333  0.5000000000000000  0.5462831977525744   F   F   F
  0.6666666666666666  0.3333333333333333  0.6391745835421728   F   F   F
  0.8333333333333333  0.8333333333333333  0.3556090488825703   F   F   F
  0.6666666666666666  0.6666666666666666  0.4484984608583075   F   F   F
  0.8333333333333333  0.8333333333333333  0.5462831977525744   F   F   F
  0.6666666666666666  0.6666666666666666  0.6391745835421728   F   F   F
  0.3333333333333333  0.3333333333333333  0.9947836324247398   T   T   T
  0.3333333333333333  0.1947641699275056  1.0147661483510151   T   T   T
  0.4533377524009801  0.4026179233273099  1.0147661401736334   T   T   T
  0.2133289142656864  0.4026179233273099  1.0147661401736332   T   T   T
  0.3333333333333333  0.3333333307685039  0.9347677667902513   T   T   T
