# Supplementary material for: SBH17: Benchmark Database of Barrier Heights for Dissociative Chemisorption on Transition Metal Surfaces
Source: J Chem Theory Comput. 2022 Dec 19;19(1):245–70. doi: 10.1021/acs.jctc.2c00824 (PMC9835835; doi:10.1021/acs.jctc.2c00824)
Supplement: Supplementary file 2 — ct2c00824_si_002.zip [file ct2c00824_si_002.zip › Supportingfilegeometries/CH4Ni100/Med-Algo-pbe-ebh-CH4Ni100/POSCAR-ts]

Ni  C  H 
 1.0000000000000000
     7.4649262889863834    0.0000000000000000    0.0000000000000000
     0.0000000000000000    7.4649262889863834    0.0000000000000000
     0.0000000000000000    0.0000000000000000   18.2785000000000011
  Ni   C   H
  36   1   4
Selective dynamics
Direct
  0.1666666666666667  0.1666666666666667  0.3556090488825703   F   F   F
  0.0000000000000000  0.0000000000000000  0.4484984608583075   F   F   F
  0.1666666666666667  0.1666666666666667  0.5462831977525744   F   F   F
  0.0000000000000000  0.0000000000000000  0.6391745835421728   F   F   F
  0.1666666666666667  0.5000000000000000  0.3556090488825703   F   F   F
  0.0000000000000000  0.3333333333333333  0.4484984608583075   F   F   F
  0.1666666666666667  0.5000000000000000  0.5462831977525744   F   F   F
  0.0000000000000000  0.3333333333333333  0.6391745835421728   F   F   F
  0.1666666666666667  0.8333333333333333  0.3556090488825703   F   F   F
  0.0000000000000000  0.6666666666666666  0.4484984608583075   F   F   F
  0.1666666666666667  0.8333333333333333  0.5462831977525744   F   F   F
  0.0000000000000000  0.6666666666666666  0.6391745835421728   F   F   F
  0.5000000000000000  0.1666666666666667  0.3556090488825703   F   F   F
  0.3333333333333333  0.0000000000000000  0.4484984608583075   F   F   F
  0.5000000000000000  0.1666666666666667  0.5462831977525744   F   F   F
  0.3333333333333333  0.0000000000000000  0.6391745835421728   F   F   F
  0.5000000000000000  0.5000000000000000  0.3556090488825703   F   F   F
  0.3333333333333333  0.3333333333333333  0.4484984608583075   F   F   F
  0.5000000000000000  0.5000000000000000  0.5462831977525744   F   F   F
  0.3333333333333333  0.3333333333333333  0.6391745835421728   F   F   F
  0.5000000000000000  0.8333333333333333  0.3556090488825703   F   F   F
  0.3333333333333333  0.6666666666666666  0.4484984608583075   F   F   F
  0.5000000000000000  0.8333333333333333  0.5462831977525744   F   F   F
  0.3333333333333333  0.6666666666666666  0.6391745835421728   F   F   F
  0.8333333333333333  0.1666666666666667  0.3556090488825703   F   F   F
  0.6666666666666666  0.0000000000000000  0.4484984608583075   F   F   F
  0.8333333333333333  0.1666666666666667  0.5462831977525744   F   F   F
  0.6666666666666666  0.0000000000000000  0.6391745835421728   F   F   F
  0.8333333333333333  0.5000000000000000  0.3556090488825703   F   F   F
  0.6666666666666666  0.3333333333333333  0.4484984608583075   F   F   F
  0.8333333333333333  0.5000000000000000  0.5462831977525744   F   F   F
  0.6666666666666666  0.3333333333333333  0.6391745835421728   F   F   F
  0.8333333333333333  0.8333333333333333  0.3556090488825703   F   F   F
  0.6666666666666666  0.6666666666666666  0.4484984608583075   F   F   F
  0.8333333333333333  0.8333333333333333  0.5462831977525744   F   F   F
  0.6666666666666666  0.6666666666666666  0.6391745835421728   F   F   F
  0.3489328407212892  0.3370242127731182  0.7545013428986730   T   T   T
  0.2981440100080476  0.4580709860930153  0.7814478390078722   T   T   T
  0.2981820465426327  0.2159504981329122  0.7814412982863124   T   T   T
  0.4965044925158864  0.3370481119190306  0.7553463685432249   T   T   T
  0.1837855257958164  0.3370250322175635  0.6977463000174470   T   T   T
