# Supplementary material for: SBH17: Benchmark Database of Barrier Heights for Dissociative Chemisorption on Transition Metal Surfaces
Source: J Chem Theory Comput. 2022 Dec 19;19(1):245–70. doi: 10.1021/acs.jctc.2c00824 (PMC9835835; doi:10.1021/acs.jctc.2c00824)
Supplement: Supplementary file 2 — ct2c00824_si_002.zip [file ct2c00824_si_002.zip › Supportingfilegeometries/CH4Ni211/Med-Algo-pbe-ebh-CH4Ni211/POSCAR-gp]

Ni  C  H 
 1.0000000000000000
     6.0950867918348788    0.0000000000000000    0.0000000000000000
     0.0000000000000000    7.4649262889863817    0.0000000000000000
     0.0000000000000000    0.0000000000000000   25.9014415377828371
  Ni   C   H
  36   1   4
Selective dynamics
Direct
  0.6572155846285771  0.1666666666666643  0.6477534814033565   F   F   F
  0.6572155846285771  0.5000000000000000  0.6477534814033565   F   F   F
  0.6572155846285771  0.8333333333333357  0.6477534814033565   F   F   F
  0.3312829241009304  0.0000000000000000  0.6231728855209944   F   F   F
  0.3312829241009304  0.3333333333333357  0.6231728855209944   F   F   F
  0.3312829241009304  0.6666666666666643  0.6231728855209944   F   F   F
  0.9996401909269663  0.1666666666666643  0.5993816604330797   F   F   F
  0.9996401909269663  0.5000000000000000  0.5993816604330797   F   F   F
  0.9996401909269663  0.8333333333333357  0.5993816604330797   F   F   F
  0.6683443615600391  0.0000000000000000  0.5681366505446460   F   F   F
  0.6683443615600391  0.3333333333333357  0.5681366505446460   F   F   F
  0.6683443615600391  0.6666666666666643  0.5681366505446460   F   F   F
  0.3314446035834328  0.1666666666666643  0.5411845453562695   F   F   F
  0.3314446035834328  0.5000000000000000  0.5411845453562695   F   F   F
  0.3314446035834328  0.8333333333333357  0.5411845453562695   F   F   F
  0.9995299677691608  0.0000000000000000  0.5149194219765707   F   F   F
  0.9995299677691608  0.3333333333333357  0.5149194219765707   F   F   F
  0.9995299677691608  0.6666666666666643  0.5149194219765707   F   F   F
  0.6671366988975034  0.1666666666666643  0.4850805780234285   F   F   F
  0.6671366988975034  0.5000000000000000  0.4850805780234285   F   F   F
  0.6671366988975034  0.8333333333333357  0.4850805780234285   F   F   F
  0.3352220630832386  0.0000000000000000  0.4588154546437301   F   F   F
  0.3352220630832386  0.3333333333333357  0.4588154546437301   F   F   F
  0.3352220630832386  0.6666666666666643  0.4588154546437301   F   F   F
  0.9983223051066252  0.1666666666666643  0.4318633494553550   F   F   F
  0.9983223051066252  0.5000000000000000  0.4318633494553550   F   F   F
  0.9983223051066252  0.8333333333333357  0.4318633494553550   F   F   F
  0.6670264757396986  0.0000000000000000  0.4006183395669201   F   F   F
  0.6670264757396986  0.3333333333333357  0.4006183395669201   F   F   F
  0.6670264757396986  0.6666666666666643  0.4006183395669201   F   F   F
  0.3353837425657410  0.1666666666666643  0.3768271144790064   F   F   F
  0.3353837425657410  0.5000000000000000  0.3768271144790064   F   F   F
  0.3353837425657410  0.8333333333333357  0.3768271144790064   F   F   F
  0.0094510820380864  0.0000000000000000  0.3522465185966436   F   F   F
  0.0094510820380864  0.3333333333333357  0.3522465185966436   F   F   F
  0.0094510820380864  0.6666666666666643  0.3522465185966436   F   F   F
  0.6666666666666667  0.5000000000000000  0.9566165996329066   T   T   T
  0.6666666666666667  0.3614308365941724  0.9707181474879025   T   T   T
  0.8136414634640943  0.5692845899939767  0.9707181417171709   T   T   T
  0.5196918698692391  0.5692845899939767  0.9707181417171709   T   T   T
  0.6666666666666667  0.4999999974351707  0.9142637445456796   T   T   T
