# Supplementary material for: SBH17: Benchmark Database of Barrier Heights for Dissociative Chemisorption on Transition Metal Surfaces
Source: J Chem Theory Comput. 2022 Dec 19;19(1):245–70. doi: 10.1021/acs.jctc.2c00824 (PMC9835835; doi:10.1021/acs.jctc.2c00824)
Supplement: Supplementary file 2 — ct2c00824_si_002.zip [file ct2c00824_si_002.zip › Supportingfilegeometries/H2Cu111/Med-Algo-pbe-ebh-H2Cu111/POSCAR-ts]

Cu  H 
 1.0000000000000000
     7.6919075657472646    0.0000000000000000    0.0000000000000000
     3.8459537828736323    6.6613873554988512    0.0000000000000000
     0.0000000000000000    0.0000000000000000   21.3738883043263321
  Cu   H
  45   2
Selective dynamics
Cartesian
  2.5639691885824125  1.4803083012219618  6.4999999999999520   F   F   F
  0.0000000000000000  0.0000000000000000  8.5866968808658335   F   F   F
  1.2819845942912198  0.7401541506109888 10.6774367143131279   F   F   F
  2.5639691885824125  1.4803083012219618 12.7683942598061826   F   F   F
  0.0000000000000000  0.0000000000000000 14.8552329259204274   F   F   F
  3.8459537828736234  3.7007707530549121  6.4999999999999520   F   F   F
  1.2819845942912107  2.2204624518329505  8.5866968808658335   F   F   F
  2.5639691885824307  2.9606166024439391 10.6774367143131279   F   F   F
  3.8459537828736234  3.7007707530549121 12.7683942598061826   F   F   F
  1.2819845942912107  2.2204624518329505 14.8552329259204274   F   F   F
  5.1279383771648339  5.9212332048878631  6.4999999999999520   F   F   F
  2.5639691885824214  4.4409249036659011  8.5866968808658335   F   F   F
  3.8459537828736412  5.1810790542768901 10.6774367143131279   F   F   F
  5.1279383771648339  5.9212332048878631 12.7683942598061826   F   F   F
  2.5639691885824214  4.4409249036659011 14.8552329259204274   F   F   F
  5.1279383771648339  1.4803083012219618  6.4999999999999520   F   F   F
  2.5639691885824214  0.0000000000000000  8.5866968808658335   F   F   F
  3.8459537828736412  0.7401541506109888 10.6774367143131279   F   F   F
  5.1279383771648339  1.4803083012219618 12.7683942598061826   F   F   F
  2.5639691885824214  0.0000000000000000 14.8552329259204274   F   F   F
  6.4099229714560444  3.7007707530549121  6.4999999999999520   F   F   F
  3.8459537828736323  2.2204624518329505  8.5866968808658335   F   F   F
  5.1279383771648526  2.9606166024439391 10.6774367143131279   F   F   F
  6.4099229714560444  3.7007707530549121 12.7683942598061826   F   F   F
  3.8459537828736323  2.2204624518329505 14.8552329259204274   F   F   F
  7.6919075657472558  5.9212332048878631  6.4999999999999520   F   F   F
  5.1279383771648428  4.4409249036659011  8.5866968808658335   F   F   F
  6.4099229714560622  5.1810790542768901 10.6774367143131279   F   F   F
  7.6919075657472558  5.9212332048878631 12.7683942598061826   F   F   F
  5.1279383771648428  4.4409249036659011 14.8552329259204274   F   F   F
  7.6919075657472558  1.4803083012219618  6.4999999999999520   F   F   F
  5.1279383771648428  0.0000000000000000  8.5866968808658335   F   F   F
  6.4099229714560622  0.7401541506109888 10.6774367143131279   F   F   F
  7.6919075657472558  1.4803083012219618 12.7683942598061826   F   F   F
  5.1279383771648428  0.0000000000000000 14.8552329259204274   F   F   F
  8.9738921600384653  3.7007707530549121  6.4999999999999520   F   F   F
  6.4099229714560533  2.2204624518329505  8.5866968808658335   F   F   F
  7.6919075657472735  2.9606166024439391 10.6774367143131279   F   F   F
  8.9738921600384653  3.7007707530549121 12.7683942598061826   F   F   F
  6.4099229714560533  2.2204624518329505 14.8552329259204274   F   F   F
 10.2558767543296767  5.9212332048878631  6.4999999999999520   F   F   F
  7.6919075657472646  4.4409249036659011  8.5866968808658335   F   F   F
  8.9738921600384849  5.1810790542768901 10.6774367143131279   F   F   F
 10.2558767543296767  5.9212332048878631 12.7683942598061826   F   F   F
  7.6919075657472646  4.4409249036659011 14.8552329259204274   F   F   F
  1.2819845942912105  0.5150000000000000 16.0152329259204258   T   T   T
  1.2819845942912105 -0.5150000000000000 16.0152329259204258   T   T   T
