# Supplementary material for: SBH17: Benchmark Database of Barrier Heights for Dissociative Chemisorption on Transition Metal Surfaces
Source: J Chem Theory Comput. 2022 Dec 19;19(1):245–70. doi: 10.1021/acs.jctc.2c00824 (PMC9835835; doi:10.1021/acs.jctc.2c00824)
Supplement: Supplementary file 2 — ct2c00824_si_002.zip [file ct2c00824_si_002.zip › Supportingfilegeometries/H2Ag111/Med-Algo-pbe-ebh-H2Ag111/POSCAR-ts]

Ag  H 
 1.0000000000000000
     8.7955181105231368    0.0000000000000000    0.0000000000000000
     4.3977590552615684    7.6171421231591419    0.0000000000000000
     0.0000000000000000    0.0000000000000000   25.5753472863067159
 Ag  H  
  45   2
Selective dynamics
Direct
  0.2222222222222214  0.2222222222222214  0.3128012265265808   F   F   F
  0.0000000000000000  0.0000000000000000  0.4060989182947711   F   F   F
  0.1111111111111119  0.1111111111111119  0.4990309132452422   F   F   F
  0.2222222222222214  0.2222222222222214  0.5919605732525041   F   F   F
  0.0000000000000000  0.0000000000000000  0.6852486512115096   F   F   F
  0.2222222222222215  0.5555555555555547  0.3128012265265808   F   F   F
  0.0000000000000000  0.3333333333333333  0.4060989182947711   F   F   F
  0.1111111111111120  0.4444444444444453  0.4990309132452422   F   F   F
  0.2222222222222215  0.5555555555555547  0.5919605732525041   F   F   F
  0.0000000000000000  0.3333333333333333  0.6852486512115096   F   F   F
  0.2222222222222215  0.8888888888888881  0.3128012265265808   F   F   F
  0.0000000000000001  0.6666666666666666  0.4060989182947711   F   F   F
  0.1111111111111119  0.7777777777777786  0.4990309132452422   F   F   F
  0.2222222222222215  0.8888888888888881  0.5919605732525041   F   F   F
  0.0000000000000001  0.6666666666666666  0.6852486512115096   F   F   F
  0.5555555555555548  0.2222222222222214  0.3128012265265808   F   F   F
  0.3333333333333334  0.0000000000000000  0.4060989182947711   F   F   F
  0.4444444444444453  0.1111111111111119  0.4990309132452422   F   F   F
  0.5555555555555548  0.2222222222222214  0.5919605732525041   F   F   F
  0.3333333333333334  0.0000000000000000  0.6852486512115096   F   F   F
  0.5555555555555548  0.5555555555555547  0.3128012265265808   F   F   F
  0.3333333333333334  0.3333333333333333  0.4060989182947711   F   F   F
  0.4444444444444453  0.4444444444444453  0.4990309132452422   F   F   F
  0.5555555555555548  0.5555555555555547  0.5919605732525041   F   F   F
  0.3333333333333334  0.3333333333333333  0.6852486512115096   F   F   F
  0.5555555555555548  0.8888888888888881  0.3128012265265808   F   F   F
  0.3333333333333334  0.6666666666666666  0.4060989182947711   F   F   F
  0.4444444444444453  0.7777777777777786  0.4990309132452422   F   F   F
  0.5555555555555548  0.8888888888888881  0.5919605732525041   F   F   F
  0.3333333333333334  0.6666666666666666  0.6852486512115096   F   F   F
  0.8888888888888881  0.2222222222222214  0.3128012265265808   F   F   F
  0.6666666666666667  0.0000000000000000  0.4060989182947711   F   F   F
  0.7777777777777786  0.1111111111111119  0.4990309132452422   F   F   F
  0.8888888888888881  0.2222222222222214  0.5919605732525041   F   F   F
  0.6666666666666667  0.0000000000000000  0.6852486512115096   F   F   F
  0.8888888888888882  0.5555555555555547  0.3128012265265808   F   F   F
  0.6666666666666669  0.3333333333333333  0.4060989182947711   F   F   F
  0.7777777777777788  0.4444444444444453  0.4990309132452422   F   F   F
  0.8888888888888882  0.5555555555555547  0.5919605732525041   F   F   F
  0.6666666666666669  0.3333333333333333  0.6852486512115096   F   F   F
  0.8888888888888883  0.8888888888888881  0.3128012265265808   F   F   F
  0.6666666666666667  0.6666666666666666  0.4060989182947711   F   F   F
  0.7777777777777787  0.7777777777777786  0.4990309132452422   F   F   F
  0.8888888888888883  0.8888888888888881  0.5919605732525041   F   F   F
  0.6666666666666667  0.6666666666666666  0.6852486512115096   F   F   F
  0.1262971954098448  0.0807389425136437  0.7306048290578638   T   T   T
  0.2070361379234885 -0.0807389425136437  0.7306048290578638   T   T   T
