# Supplementary material for: SBH17: Benchmark Database of Barrier Heights for Dissociative Chemisorption on Transition Metal Surfaces
Source: J Chem Theory Comput. 2022 Dec 19;19(1):245–70. doi: 10.1021/acs.jctc.2c00824 (PMC9835835; doi:10.1021/acs.jctc.2c00824)
Supplement: Supplementary file 2 — ct2c00824_si_002.zip [file ct2c00824_si_002.zip › Supportingfilegeometries/CH4Pt111/Med-Algo-pbe-ebh-CH4Pt111/POSCAR-gp]

Pt  C  H 
 1.0000000000000000
     8.4534615690851762    0.0000000000000000    0.0000000000000000
     4.2267307845425881    7.3209124687432219    0.0000000000000000
     0.0000000000000000    0.0000000000000000   22.2029632908826358
  Pt   C   H
  45   1   4
Selective dynamics
Direct
  0.2222222222222214  0.2222222222222214  0.2927537155668389   F   F   F
  0.0000000000000000  0.0000000000000000  0.3962622216742430   F   F   F
  0.1111111111111119  0.1111111111111119  0.4980489097764185   F   F   F
  0.2222222222222214  0.2222222222222214  0.5998220157583468   F   F   F
  0.0000000000000000  0.0000000000000000  0.7033064200614071   F   F   F
  0.2222222222222213  0.5555555555555548  0.2927537155668389   F   F   F
  0.0000000000000000  0.3333333333333334  0.3962622216742430   F   F   F
  0.1111111111111119  0.4444444444444453  0.4980489097764185   F   F   F
  0.2222222222222213  0.5555555555555548  0.5998220157583468   F   F   F
  0.0000000000000000  0.3333333333333334  0.7033064200614071   F   F   F
  0.2222222222222214  0.8888888888888882  0.2927537155668389   F   F   F
  0.0000000000000000  0.6666666666666667  0.3962622216742430   F   F   F
  0.1111111111111118  0.7777777777777787  0.4980489097764185   F   F   F
  0.2222222222222214  0.8888888888888882  0.5998220157583468   F   F   F
  0.0000000000000000  0.6666666666666667  0.7033064200614071   F   F   F
  0.5555555555555548  0.2222222222222214  0.2927537155668389   F   F   F
  0.3333333333333333  0.0000000000000000  0.3962622216742430   F   F   F
  0.4444444444444452  0.1111111111111119  0.4980489097764185   F   F   F
  0.5555555555555548  0.2222222222222214  0.5998220157583468   F   F   F
  0.3333333333333333  0.0000000000000000  0.7033064200614071   F   F   F
  0.5555555555555547  0.5555555555555548  0.2927537155668389   F   F   F
  0.3333333333333333  0.3333333333333334  0.3962622216742430   F   F   F
  0.4444444444444451  0.4444444444444453  0.4980489097764185   F   F   F
  0.5555555555555547  0.5555555555555548  0.5998220157583468   F   F   F
  0.3333333333333333  0.3333333333333334  0.7033064200614071   F   F   F
  0.5555555555555547  0.8888888888888882  0.2927537155668389   F   F   F
  0.3333333333333333  0.6666666666666667  0.3962622216742430   F   F   F
  0.4444444444444451  0.7777777777777787  0.4980489097764185   F   F   F
  0.5555555555555547  0.8888888888888882  0.5998220157583468   F   F   F
  0.3333333333333333  0.6666666666666667  0.7033064200614071   F   F   F
  0.8888888888888881  0.2222222222222214  0.2927537155668389   F   F   F
  0.6666666666666666  0.0000000000000000  0.3962622216742430   F   F   F
  0.7777777777777785  0.1111111111111119  0.4980489097764185   F   F   F
  0.8888888888888881  0.2222222222222214  0.5998220157583468   F   F   F
  0.6666666666666666  0.0000000000000000  0.7033064200614071   F   F   F
  0.8888888888888880  0.5555555555555548  0.2927537155668389   F   F   F
  0.6666666666666665  0.3333333333333334  0.3962622216742430   F   F   F
  0.7777777777777785  0.4444444444444453  0.4980489097764185   F   F   F
  0.8888888888888880  0.5555555555555548  0.5998220157583468   F   F   F
  0.6666666666666665  0.3333333333333334  0.7033064200614071   F   F   F
  0.8888888888888882  0.8888888888888882  0.2927537155668389   F   F   F
  0.6666666666666666  0.6666666666666667  0.3962622216742430   F   F   F
  0.7777777777777786  0.7777777777777787  0.4980489097764185   F   F   F
  0.8888888888888882  0.8888888888888882  0.5998220157583468   F   F   F
  0.6666666666666666  0.6666666666666667  0.7033064200614071   F   F   F
  0.3267949192431122  0.3464101615137755  0.9960601356282450   T   T   T
  0.3974424372381326  0.2051151255237346  1.0125106612888630   T   T   T
  0.3974424359931888  0.4170576879629569  1.0125106545568665   T   T   T
  0.1854998760438541  0.4170576879629569  1.0125106545568665   T   T   T
  0.3267949205507539  0.3464101588984919  0.9466523162471956   T   T   T
