# Supplementary material for: SBH17: Benchmark Database of Barrier Heights for Dissociative Chemisorption on Transition Metal Surfaces
Source: J Chem Theory Comput. 2022 Dec 19;19(1):245–70. doi: 10.1021/acs.jctc.2c00824 (PMC9835835; doi:10.1021/acs.jctc.2c00824)
Supplement: Supplementary file 2 — ct2c00824_si_002.zip [file ct2c00824_si_002.zip › Supportingfilegeometries/H2Ni111/Med-Algo-pbe-ebh-H2Ni111/POSCAR-gp]

Ni  H 
 1.0000000000000000
     7.4649262889863834    0.0000000000000000    0.0000000000000000
     3.7324631444931917    6.4648158036405023    0.0000000000000000
     0.0000000000000000    0.0000000000000000   26.1267823891131741
 Ni  H  
  45   2
Selective dynamics
Direct
  0.2222222222222214  0.2222222222222214  0.3444741057647533   F   F   F
  0.0000000000000000  0.0000000000000000  0.4211841067895831   F   F   F
  0.1111111111111119  0.1111111111111119  0.4988781254552606   F   F   F
  0.2222222222222214  0.2222222222222214  0.5765714667463525   F   F   F
  0.0000000000000000  0.0000000000000000  0.6532775138270516   F   F   F
  0.2222222222222215  0.5555555555555547  0.3444741057647533   F   F   F
 -0.0000000000000000  0.3333333333333333  0.4211841067895831   F   F   F
  0.1111111111111119  0.4444444444444453  0.4988781254552606   F   F   F
  0.2222222222222215  0.5555555555555547  0.5765714667463525   F   F   F
 -0.0000000000000000  0.3333333333333333  0.6532775138270516   F   F   F
  0.2222222222222214  0.8888888888888881  0.3444741057647533   F   F   F
 -0.0000000000000000  0.6666666666666666  0.4211841067895831   F   F   F
  0.1111111111111119  0.7777777777777786  0.4988781254552606   F   F   F
  0.2222222222222214  0.8888888888888881  0.5765714667463525   F   F   F
 -0.0000000000000000  0.6666666666666666  0.6532775138270516   F   F   F
  0.5555555555555548  0.2222222222222214  0.3444741057647533   F   F   F
  0.3333333333333333  0.0000000000000000  0.4211841067895831   F   F   F
  0.4444444444444453  0.1111111111111119  0.4988781254552606   F   F   F
  0.5555555555555548  0.2222222222222214  0.5765714667463525   F   F   F
  0.3333333333333333  0.0000000000000000  0.6532775138270516   F   F   F
  0.5555555555555548  0.5555555555555547  0.3444741057647533   F   F   F
  0.3333333333333333  0.3333333333333333  0.4211841067895831   F   F   F
  0.4444444444444452  0.4444444444444453  0.4988781254552606   F   F   F
  0.5555555555555548  0.5555555555555547  0.5765714667463525   F   F   F
  0.3333333333333333  0.3333333333333333  0.6532775138270516   F   F   F
  0.5555555555555548  0.8888888888888881  0.3444741057647533   F   F   F
  0.3333333333333333  0.6666666666666666  0.4211841067895831   F   F   F
  0.4444444444444451  0.7777777777777786  0.4988781254552606   F   F   F
  0.5555555555555548  0.8888888888888881  0.5765714667463525   F   F   F
  0.3333333333333333  0.6666666666666666  0.6532775138270516   F   F   F
  0.8888888888888882  0.2222222222222214  0.3444741057647533   F   F   F
  0.6666666666666666  0.0000000000000000  0.4211841067895831   F   F   F
  0.7777777777777785  0.1111111111111119  0.4988781254552606   F   F   F
  0.8888888888888882  0.2222222222222214  0.5765714667463525   F   F   F
  0.6666666666666666  0.0000000000000000  0.6532775138270516   F   F   F
  0.8888888888888880  0.5555555555555547  0.3444741057647533   F   F   F
  0.6666666666666666  0.3333333333333333  0.4211841067895831   F   F   F
  0.7777777777777783  0.4444444444444453  0.4988781254552606   F   F   F
  0.8888888888888880  0.5555555555555547  0.5765714667463525   F   F   F
  0.6666666666666666  0.3333333333333333  0.6532775138270516   F   F   F
  0.8888888888888880  0.8888888888888881  0.3444741057647533   F   F   F
  0.6666666666666666  0.6666666666666666  0.4211841067895831   F   F   F
  0.7777777777777787  0.7777777777777786  0.4988781254552606   F   F   F
  0.8888888888888880  0.8888888888888881  0.5765714667463525   F   F   F
  0.6666666666666666  0.6666666666666666  0.6532775138270516   F   F   F
  0.0502952052659826  0.0000000000000000  0.9977516195918025   T   T   T
 -0.0502952052659826  0.0000000000000000  0.9977516195918025   T   T   T
