# Supplementary material for: SBH17: Benchmark Database of Barrier Heights for Dissociative Chemisorption on Transition Metal Surfaces
Source: J Chem Theory Comput. 2022 Dec 19;19(1):245–70. doi: 10.1021/acs.jctc.2c00824 (PMC9835835; doi:10.1021/acs.jctc.2c00824)
Supplement: Supplementary file 2 — ct2c00824_si_002.zip [file ct2c00824_si_002.zip › Supportingfilegeometries/H2Pt211/Med-Algo-pbe-ebh-H2Pt211/POSCAR-gp]

Pt  H 
 1.0000000000000000
     6.8987583665468382    0.0000000000000000    0.0000000000000000
     0.0000000000000000    8.4492189283980572    0.0000000000000000
     0.0000000000000000    0.0000000000000000   27.3823705864229652
 Pt  H  
  45   2
Direct
  0.6378064191785866  0.1666666666666643  0.6996764589223450
  0.6378064191785866  0.5000000000000000  0.6996764589223450
  0.6378064191785866  0.8333333333333357  0.6996764589223450
  0.3136675997370054  0.0000000000000000  0.6769521555948054
  0.3136675997370054  0.3333333333333357  0.6769521555948054
  0.3136675997370054  0.6666666666666643  0.6769521555948054
 -0.0090705742725416  0.1666666666666643  0.6532166283697339
 -0.0090705742725416  0.5000000000000000  0.6532166283697339
 -0.0090705742725416  0.8333333333333357  0.6532166283697339
  0.6676846801309078  0.0000000000000000  0.6152529015054158
  0.6676846801309078  0.3333333333333357  0.6152529015054158
  0.6676846801309078  0.6666666666666643  0.6152529015054158
  0.3279276230337272  0.1666666666666643  0.5882712706499207
  0.3279276230337272  0.5000000000000000  0.5882712706499207
  0.3279276230337272  0.8333333333333357  0.5882712706499207
  0.0007544831542602  0.0000000000000000  0.5598004466937635
  0.0007544831542602  0.3333333333333357  0.5598004466937635
  0.0007544831542602  0.6666666666666643  0.5598004466937635
  0.6673034731550500  0.1666666666666643  0.5288174182304632
  0.6673034731550500  0.5000000000000000  0.5288174182304632
  0.6673034731550500  0.8333333333333357  0.5288174182304632
  0.3333333333333356  0.0000000000000000  0.5000000000000000
  0.3333333333333356  0.3333333333333357  0.5000000000000000
  0.3333333333333356  0.6666666666666643  0.5000000000000000
 -0.0006368064883849  0.1666666666666643  0.4711825817695361
 -0.0006368064883849  0.5000000000000000  0.4711825817695361
 -0.0006368064883849  0.8333333333333357  0.4711825817695361
  0.6659121835124063  0.0000000000000000  0.4401995533062347
  0.6659121835124063  0.3333333333333357  0.4401995533062347
  0.6659121835124063  0.6666666666666643  0.4401995533062347
  0.3387390436329443  0.1666666666666643  0.4117287293500777
  0.3387390436329441  0.5000000000000000  0.4117287293500777
  0.3387390436329443  0.8333333333333357  0.4117287293500777
 -0.0010180134642448  0.0000000000000000  0.3847470984945846
 -0.0010180134642448  0.3333333333333357  0.3847470984945846
 -0.0010180134642448  0.6666666666666643  0.3847470984945846
  0.6757372409392066  0.1666666666666643  0.3467833716302652
  0.6757372409392066  0.5000000000000000  0.3467833716302652
  0.6757372409392066  0.8333333333333357  0.3467833716302652
  0.3529990669296660  0.0000000000000000  0.3230478444052020
  0.3529990669296660  0.3333333333333357  0.3230478444052020
  0.3529990669296660  0.6666666666666643  0.3230478444052020
  0.0288602474880775  0.1666666666666643  0.3003235410776575
  0.0288602474880775  0.5000000000000000  0.3003235410776575
  0.0288602474880775  0.8333333333333357  0.3003235410776575
  0.6666666666666667  0.5444360600881226  0.9918352395053033
  0.6666666666666667  0.4555639399118772  0.9918352395053033
